# Supplementary material for: The clinicopathologic significance of Tks5 expression of peritoneal mesothelial cells in gastric cancer patients
Source: PLoS One. 2021 Jul 13;16(7):e0253702. doi: 10.1371/journal.pone.0253702 (PMC8277061; doi:10.1371/journal.pone.0253702)
Supplement: S1 Dataset — (XLSX) [file pone.0253702.s005.xlsx]

## Sheet: Sheet1
Patient number	Age	Gender (Female;1, Male;0)	Macroscopic type (Borrmann type4;1, Other types;0)	Microscopic type (por, sig, muc;1, tub, pap;0)	Tumor size (mm)	Lymphnode invasion (positive;1, negative;0)	Venous invasion (positive;1, negative;0)	Depth of invasion (T stage)	Lymph node metastasis (positive;1, negative;0)	pStage	Peritoneal cytology (positive;1, negative;0)	Peritoneal metastasis (positive;1, negative;0)	Tks5 expression of peritoneal mesothelial cells	Tks5 positive	Peritoneal recurrence (Present;1, Absent;0)	Peritoneal recurrence-free-survival (months)	Survival (Dead;1, alive;0)	Over all survival (months)	Tks5 in GC	Tks5 in GC positive
1	71	1	0	1	35	0	0	2	0	1	0	0	1	1	0	21.2333	0	21.2333	1	1
2	79	0	0	0	40	0	0	1	0	1	0	0	0	0	0	48.9667	0	48.9667	0	0
3	70	0	0	0	40	0	0	3	1	3	0	0	2	1	0	52.9	0	52.9	0	0
4	77	1	0	0	73	1	0	2	1	3	0	0	1	1	0	16.0667	0	16.0667	2	1
5	66	1	0	1	200	1	0	4	1	4	0	0	2	1			1	0.133333	1	1
6	50	1	0	0	29	1	0	1	0	1	0	0	1	1	0	50.7	0	50.7	2	1
7	82	0	0	1	20	1	1	3	1	2	0	0	1	1	0	0.3	1	0.3	2	1
8	57	0	0	0	18	0	0	1	0	1	0	0	0	0	0	49.6667	0	49.6667	0	0
9	79	0	0	1	19	1	1	1	0	1	0	0	0	0	0	51.1333	0	51.1333	0	0
10	65	0	0	1	45	0	0	1	0	1	0	0	1	1	0	48.9667	0	48.9667	1	1
11	83	1	0	0	23	0	0	1	0	1	0	0	0	0	0	49.2	0	49.2	0	0
12	61	0	0	0	35	0	0	1	0	1	0	0	0	0	0	20.2333	1	20.2333	1	1
13	72	0	1	1	49	1	0	4	0	2	0	0	1	1	0	4.23333	0	4.23333	1	1
14	78	0	0	0	33	0	0	1	0	1	0	0	0	0	0	50.1	0	50.1	1	1
15	67	1	1	1	135	1	0	4	1	4	1	1	0	0			1	2	2	1
16	67	0	1	1	150	1	0	4	1	3	0	0	1	1	0	23.3333	0	23.3333	2	1
17	66	1	0	0	38	0	0	1	0	1	0	0	1	1	0	49.6	0	49.6	1	1
18	82	0	0	1	48	1	0	3	1	3	0	0	0	0	0	36.6	0	36.6	1	1
19	82	0	0	0	55	1	1	3	1	2	0	0	0	0	0	51.0667	0	51.0667	1	1
20	80	1	0	1	45	0	0	1	0	1	0	0	0	0	0	50.5333	0	50.5333	2	1
21	50	0	0	0	52	0	0	1	0	1	0	0	0	0	0	48.7333	0	48.7333	1	1
22	60	1	0	1	14	0	0	1	0	1	0	0	1	1	0	49.2667	0	49.2667	0	0
23	76	0	0	0	10	0	0	1	1	1	0	0	1	1	0	48.3333	0	48.3333	2	1
24	81	0	0	0	40	0	0	1	0	1	0	0	0	0	0	2.26667	1	2.26667	1	1
25	73	1	0	0	39	1	1	2	0	1	0	0	1	1	0	50.2333	0	50.2333	2	1
26	79	0	0	0	29	0	0	3	1	3	0	0	2	1	1	14.2333	0	49.5	2	1
27	69	0	0	0	17	0	0	1	0	1	0	0	0	0	0	48.5	0	48.5	2	1
28	62	0	0	0	53	1	1	3	1	3	0	0	0	0	0	48.7333	0	48.7333	2	1
29	56	0	1	1	150	1	1	4	1	4	1	0	1	1			1	11.6333	0	0
30	64	1	1	1	110	1	1	4	1	4	0	1	2	1			1	41.7667	3	1
31	78	0	0	0	24	0	0	2	0	1	0	0	1	1	0	18.4	1	18.4	0	0
32	64	0	0	1	12	0	0	1	0	1	0	0	0	0	0	49.4333	0	49.4333	2	1
33	27	1	0	0	10	1	0	3	0	2	0	0	1	1	0	25.1667	1	25.1667	2	1
34	27	0	0	1	17	0	0	3	0	2	0	0	1	1	0	45.7	0	45.7	1	1
35	57	1	0	1	52	1	0	4	0	2	0	0	0	0	0	48.9	0	48.9	1	1
36	68	0	0	0	50	1	1	1	0	1	0	0	2	1	0	48.4333	0	48.4333	3	1
37	82	1	1	1	270	1	1	4	1	4	1	1	2	1			0	1.86667	3	1
38	67	0	0	0	20	1	0	2	1	2	0	0	0	0	0	46.3	0	46.3	2	1
39	75	0	0	0	103	1	1	3	1	3	0	0	0	0	0	43.4	0	43.4	3	1
40	65	0	0	1	163	1	0	3	1	3	0	0	0	0	1	5.4	1	16.9	2	1
41	62	0	0	1	11	1	0	1	0	1	0	0	0	0	0	42.9667	1	42.9667	1	1
42	70	1	0	1	100	1	1	4	1	3	0	0	1	1	1	4.7	1	9.96667	2	1
43	70	0	0	0	40	1	0	3	1	4	0	0	0	0			1	16.1	2	1
44	67	0	0	0	38	1	0	4	1	3	0	0	0	0	0	6.56667	1	6.56667	2	1
45	80	1	0	0	25	0	0	1	0	1	0	0	0	0	0	48.2667	0	48.2667	2	1
46	78	0	0	0	48	0	0	1	0	1	0	0	0	0	0	42.8333	0	42.8333	3	1
47	33	1	0	1	40	1	0	3	1	3	0	0	2	1	0	47.2667	0	47.2667	2	1
48	81	0	0	1	25	0	0	4	1	3	0	0	1	1	0	46	0	46	3	1
49	59	0	0	0	35	1	1	3	1	2	0	0	1	1	0	43.0667	0	43.0667	1	1
50	79	0	0	1	80	1	1	3	1	3	0	0	1	1	0	0.6	0	0.6	1	1
51	75	0	0	1	35	0	0	2	0	1	0	0	2	1	0	17.9333	0	17.9333	2	1
52	67	0	0	0	75	1	0	3	1	3	0	0	1	1	0	37.0667	0	37.0667	2	1
53	66	0	0	1	30	0	0	1	0	1	0	0	1	1	0	42.6	0	42.6	2	1
54	81	0	0	0	20	0	0	1	0	1	0	0	2	1	0	45.6	0	45.6	0	0
55	76	0	0	0	40	0	0	1	0	1	0	0	1	1	0	43.0667	0	43.0667	1	1
56	70	1	0	1	45	1	0	4	1	3	0	0	0	0	0	44.1333	0	44.1333	2	1
57	53	0	0	1	30	0	0	2	0	1	0	0	1	1	0	43.3	0	43.3	2	1
58	47	0	0	1	22	0	0	1	0	1	0	0	1	1	0	43.1333	0	43.1333	1	1
59	71	0	0	1	40	1	1	2	1	2	0	0	2	1	1	22.4333	1	26.0333	2	1
60	75	1	0	1	24	0	0	2	1	3	0	0	1	1	1	4.26667	1	7.1	0	0
61	77	1	0	1	53	0	0	2	0	1	0	0	0	0	0	44.0667	0	44.0667	3	1
62	75	0	0	1	90	1	1	4	1	4	1	1	0	0			0	20.5667	0	0
63	74	1	0	0	41	1	1	3	1	3	0	0	1	1	1	46.4667	1	30.3333	1	1
64	74	0	0	1	90	1	1	4	1	4	1	1	2	1			1	3.1	2	1
65	67	0	0	0	30	0	1	3	1	2	0	0	2	1	0	41.4333	0	41.4333	0	0
66	64	0	0	0	18	0	1	3	0	2	0	0	0	0	0	37.8333	0	37.8333	0	0
67	77	0	0	0	53	1	1	3	1	3	0	0	2	1	0	37.7667	0	37.7667	1	1
68	57	1	1	0	60	1	1	3	1	3	0	0	0	0	0	37.0667	0	37.0667	1	1
69	58	0	0	0	40	0	0	1	0	1	0	0	0	0	0	36.3667	0	36.3667	0	0
70	78	0	0	0	55	1	1	3	1	3	0	0	1	1	0	38.7667	0	38.7667	1	1
71	87	0	0	0	75	1	0	2	0	1	0	0	1	1	0	36.8333	0	36.8333	0	0
72	63	0	0	0	19	0	0	1	0	1	0	0	1	1	0	36.5333	0	36.5333	2	1
73	82	0	0	1	80	0	0	3	1	2	0	0	2	1	0	0.433333	0	0.433333	1	1
74	76	1	0	1	85	1	0	3	1	3	0	0	1	1	0	38.7	0	38.7	2	1
75	75	0	0	0	7	0	0	1	0	1	0	0	0	0	0	38.4333	0	38.4333	1	1
76	69	0	0	1	18	0	0	1	0	1	0	0	0	0	0	38.7333	0	38.7333	0	0
77	65	0	0	1	40	1	1	3	1	3	0	0	1	1	0	38.5333	0	38.5333	0	0
78	67	0	0	0	35	1	1	2	1	2	0	0	0	0	0	36.3	0	36.3	0	0
79	66	0	0	1	47	0	0	2	0	1	0	0	1	1	0	36.2	0	36.2	1	1
80	70	1	0	0	55	1	1	3	1	3	0	0	1	1	1	8.26667	1	16.2	2	1
81	55	1	0	0	32	0	0	1	0	1	0	0	1	1	0	36.8333	0	36.8333	0	0
82	89	0	0	0	40	1	1	3	0	2	0	0	2	1	0	9.73333	1	9.73333	1	1
83	68	0	0	0	80	0	0	1	0	1	0	0	1	1	0	23.8	0	23.8	2	1
84	59	0	0	0	31	1	0	2	1	2	0	0	0	0	0	34.8	0	34.8	1	1
85	70	0	0	1	37	0	0	1	0	1	0	0	0	0	0	31.3	0	31.3	1	1
86	56	1	0	1	57	1	1	3	1	2	0	0	1	1	0	33.8667	0	33.8667	2	1
87	68	0	0	1	65	1	1	3	1	4	1	1	2	1			1	19.1333	2	1
88	77	1	0	1	45	1	0	4	0	2	0	0	2	1	0	4.53333	1	4.53333	1	1
89	58	1	0	0	33	0	0	1	0	1	0	0	1	1	0	32.8	0	32.8	2	1
90	79	0	0	1	30	0	0	3	0	2	0	0	2	1	0	30.7667	0	30.7667	2	1
91	50	1	0	1	30	1	0	1	1	1	0	0	1	1	0	33.0667	0	33.0667	2	1
92	81	0	0	1	50	0	0	2	0	1	0	0	2	1	0	26.8667	1	26.8667	1	1
93	70	0	0	1	20	0	0	2	0	1	0	0	0	0	0	30.8667	0	30.8667	2	1
94	86	1	0	0	60	1	0	2	1	2	0	0	0	0	0	30.8333	0	30.8333	1	1
95	86	0	0	0	110	1	0	3	1	3	0	0	1	1	0	2.83333	0	2.83333	2	1
96	65	1	0	1	30	0	0	1	0	1	0	0	2	1	0	23.0667	0	23.0667	1	1
97	65	0	0	0	32	1	1	3	1	3	0	0	1	1	0	28.1333	1	28.1333	2	1
98	82	1	0	0	55	1	0	2	1	2	0	0	1	1	0	30.5333	0	30.5333	0	0
99	75	0	0	0	80	0	0	4	1	3	0	0	0	0	0	28.9667	0	28.9667	1	1
100	38	1	0	1	28	1	0	3	0	2	0	0	1	1	1	9	0	28.5	2	1
101	68	1	0	0	53	1	1	4	1	3	0	0	1	1	0	26.1667	0	26.1667	2	1
102	75	1	0	1	22	0	0	1	0	1	0	0	2	1	0	24.6	0	24.6	2	1
103	90	0	0	0	75	1	1	4	1	4	1	1	1	1			1	2.36667	2	1
104	69	1	1	1	200	0	1	4	0	2	0	0	1	1	1	2.46667	1	9.53333	2	1
105	84	1	1	1	170	1	1	4	1	3	0	0	2	1	1	7.63333	0	7.63333	1	1
106	67	0	0	1	100	1	1	4	1	4	1	0	0	0			0	24.6333	1	1
107	59	0	0	0	40	0	0	3	1	3	0	0	1	1	1	4.23333	1	6.26667	2	1
108	61	0	0	1	54	1	1	4	1	3	0	0	2	1	0	22.6	0	22.6	1	1
109	74	0	0	0	52	1	1	4	1	4	1	1	2	1			0	19.6333	2	1
110	90	1	0	0	34	1	1	3	1	2	0	0	2	1	1	3.13333	1	4.03333	1	1
